# Supplementary material for: Elucidating the role of hepatic enzymes in spontaneous abortion: a Mendelian randomization approach
Source: Front Genet. 2024 Sep 2;15:1336728. doi: 10.3389/fgene.2024.1336728 (PMC11409456; doi:10.3389/fgene.2024.1336728)
Supplement: Supplementary file 1 [file Table2.XLSX]

## Sheet: Sheet1
Supplementary table 2 Results of Mendelian randomization (MR) analysis for different exposure factors.
id.exposure	id.outcome	outcome	exposure	method	nsnp	b	se	pval	lo_ci	up_ci	or	or_lci95	or_uci95
ukb-d-30650_raw	finn-b-O15_ABORT_SPONTAN	Spontaneous abortion || id:finn-b-O15_ABORT_SPONTAN	Aspartate aminotransferase || id:ukb-d-30650_raw	MR Egger	82	0.015435	0.015347	0.318	-0.01464	0.045515	1.01555	0.985462	1.04657
ukb-d-30650_raw	finn-b-O15_ABORT_SPONTAN	Spontaneous abortion || id:finn-b-O15_ABORT_SPONTAN	Aspartate aminotransferase || id:ukb-d-30650_raw	Weighted median	82	0.013843	0.014147	0.328	-0.01388	0.041571	1.01394	0.986211	1.04245
ukb-d-30650_raw	finn-b-O15_ABORT_SPONTAN	Spontaneous abortion || id:finn-b-O15_ABORT_SPONTAN	Aspartate aminotransferase || id:ukb-d-30650_raw	Inverse variance weighted (fixed effects)	82	0.018969	0.007646	0.013	0.003983	0.033955	1.01915	1.00399	1.03454
ukb-d-30650_raw	finn-b-O15_ABORT_SPONTAN	Spontaneous abortion || id:finn-b-O15_ABORT_SPONTAN	Aspartate aminotransferase || id:ukb-d-30650_raw	Simple mode	82	0.050135	0.0282	0.079	-0.00514	0.105406	1.05141	0.994877	1.11116
ukb-d-30650_raw	finn-b-O15_ABORT_SPONTAN	Spontaneous abortion || id:finn-b-O15_ABORT_SPONTAN	Aspartate aminotransferase || id:ukb-d-30650_raw	Weighted mode	82	0.014404	0.013709	0.297	-0.01247	0.041274	1.01451	0.987612	1.04214
ukb-d-30620_raw	finn-b-O15_ABORT_SPONTAN	Spontaneous abortion || id:finn-b-O15_ABORT_SPONTAN	Alanine aminotransferase || id:ukb-d-30620_raw	MR Egger	112	0.018797	0.009527	0.051	0.000125	0.037469	1.01897	1.00012	1.03818
ukb-d-30620_raw	finn-b-O15_ABORT_SPONTAN	Spontaneous abortion || id:finn-b-O15_ABORT_SPONTAN	Alanine aminotransferase || id:ukb-d-30620_raw	Weighted median	112	0.009037	0.008955	0.313	-0.00852	0.026589	1.00908	0.991521	1.02694
ukb-d-30620_raw	finn-b-O15_ABORT_SPONTAN	Spontaneous abortion || id:finn-b-O15_ABORT_SPONTAN	Alanine aminotransferase || id:ukb-d-30620_raw	Inverse variance weighted (fixed effects)	112	0.011726	0.004931	0.017	0.002061	0.021391	1.01179	1.00206	1.02162
ukb-d-30620_raw	finn-b-O15_ABORT_SPONTAN	Spontaneous abortion || id:finn-b-O15_ABORT_SPONTAN	Alanine aminotransferase || id:ukb-d-30620_raw	Simple mode	112	0.008527	0.016308	0.602	-0.02344	0.040491	1.00856	0.976836	1.04132
ukb-d-30620_raw	finn-b-O15_ABORT_SPONTAN	Spontaneous abortion || id:finn-b-O15_ABORT_SPONTAN	Alanine aminotransferase || id:ukb-d-30620_raw	Weighted mode	112	0.010888	0.008378	0.196	-0.00553	0.027308	1.01095	0.994484	1.02768
nsnp,Number of Single Nucleotide Polymorphisms; se,Standard Error; pval,P value; or,Odds Ratio
