# Supplementary material for: Elucidating the role of hepatic enzymes in spontaneous abortion: a Mendelian randomization approach
Source: Front Genet. 2024 Sep 2;15:1336728. doi: 10.3389/fgene.2024.1336728 (PMC11409456; doi:10.3389/fgene.2024.1336728)
Supplement: Supplementary file 2 [file Table3.XLSX]

## Sheet: Sheet1
Supplementary table 3 No causal effect of aspartate aminotransferase (AST) and alanine aminotransferase (ALT) on spontaneous abortion (SA) in reverse MR Analysis.
id.exposure	id.outcome	outcome	exposure	method	nsnp	b	se	pval	lo_ci	up_ci	or	or_lci95	or_uci95
finn-b-O15_ABORT_SPONTAN	ukb-d-30620_raw	Alanine aminotransferase || id:ukb-d-30620_raw	|| id:finn-b-O15_ABORT_SPONTAN	MR Egger	17	0.051062	0.215362	0.815789	-0.37105	0.473172	1.05239	0.690011	1.60508
finn-b-O15_ABORT_SPONTAN	ukb-d-30620_raw	Alanine aminotransferase || id:ukb-d-30620_raw	|| id:finn-b-O15_ABORT_SPONTAN	Weighted median	17	0.064523	0.146636	0.659924	-0.22288	0.351929	1.06665	0.800207	1.42181
finn-b-O15_ABORT_SPONTAN	ukb-d-30620_raw	Alanine aminotransferase || id:ukb-d-30620_raw	|| id:finn-b-O15_ABORT_SPONTAN	Inverse variance weighted (fixed effects)	17	0.101427	0.09691	0.295279	-0.08852	0.291371	1.10675	0.915288	1.33826
finn-b-O15_ABORT_SPONTAN	ukb-d-30620_raw	Alanine aminotransferase || id:ukb-d-30620_raw	|| id:finn-b-O15_ABORT_SPONTAN	Simple mode	17	-0.19595	0.240127	0.426469	-0.6666	0.2747	0.822054	0.513452	1.31614
finn-b-O15_ABORT_SPONTAN	ukb-d-30620_raw	Alanine aminotransferase || id:ukb-d-30620_raw	|| id:finn-b-O15_ABORT_SPONTAN	Weighted mode	17	-0.04051	0.185803	0.830155	-0.40469	0.323661	0.960297	0.667186	1.38218
nsnp,Number of Single Nucleotide Polymorphisms; se,Standard Error; pval,P value; or,Odds Ratio
