# Supplementary material for: Elucidating the role of hepatic enzymes in spontaneous abortion: a Mendelian randomization approach
Source: Front Genet. 2024 Sep 2;15:1336728. doi: 10.3389/fgene.2024.1336728 (PMC11409456; doi:10.3389/fgene.2024.1336728)
Supplement: Supplementary file 3 [file Table4.XLSX]

## Sheet: Table 5
Supplementary table 4 Effect of AST and ALT on SA in Multivariate MR analysis.
id.exposure	exposure	id.outcome	outcome	nsnp	b	se	pval	lo_ci	up_ci	or	or_lci95	or_uci95
ukb-d-30620_raw	Alanine aminotransferase || id:ukb-d-30620_raw	finn-b-O15_ABORT_SPONTAN	Spontaneous abortion || id:finn-b-O15_ABORT_SPONTAN	69	0.0179599	0.00851982	0.035	0.00126108	0.0346588	1.01812	1.00126	1.03527
ukb-d-30650_raw	Aspartate aminotransferase || id:ukb-d-30650_raw	finn-b-O15_ABORT_SPONTAN	Spontaneous abortion || id:finn-b-O15_ABORT_SPONTAN	57	-0.00121062	0.0117749	0.918	-0.0242894	0.0218681	0.99879	0.976003	1.02211
nsnp,Number of Single Nucleotide Polymorphisms; se,Standard Error; pval,P value; or,Odds Ratio
