# Supplementary material for: Elucidating the role of hepatic enzymes in spontaneous abortion: a Mendelian randomization approach
Source: Front Genet. 2024 Sep 2;15:1336728. doi: 10.3389/fgene.2024.1336728 (PMC11409456; doi:10.3389/fgene.2024.1336728)
Supplement: Supplementary file 4 [file Table1.XLSX]

## Sheet: Sheet1
Supplementary table 1 The F-statistics of IVs in Univariable Mendelian randomization (UVMR)
SNP	effect_allele.exposure	other_allele.exposure	beta.exposure	beta.outcome	chr	pos	pval.outcome	pval.exposure	se.outcome	se.exposure	R	F
rs1018800	T	A	-0.19407	0.0294	13	33198709	0.06561	1.11e-08	0.016	0.033971	-0.00973791	32.6362
rs10430531	C	T	0.37854	-0.0319	10	79660125	0.0903109	2.37e-24	0.0188	0.037173	0.0173562	103.698
rs10450314	A	G	-0.22361	-0.0035	10	35026141	0.8591	6.9e-10	0.0197	0.036249	-0.010515	38.0531
rs10754559	C	T	0.21228	0.0039	1	247613321	0.8064	9.71e-11	0.0161	0.032802	0.0110311	41.881
rs1077834	C	T	-0.21875	0.0161	15	58723479	0.3749	2.7e-08	0.0181	0.039342	-0.00947782	30.916
rs10788572	C	A	0.20119	0.0058	10	89761696	0.7492	1.75e-08	0.0182	0.035701	0.00960599	31.7579
rs10935752	T	G	-0.24644	-0.0476	3	149113591	0.00941109	4.59e-12	0.0183	0.035623	-0.011792	47.8588
rs10949830	C	G	0.25452	-0.0015	7	73242275	0.9373	2.19e-08	0.019	0.045479	0.00953954	31.32
rs11070250	A	G	-0.29651	-0.0076	15	40372057	0.667599	1.61e-16	0.0176	0.035947	-0.0140595	68.0383
rs112574791	A	G	-1.9986	-0.1574	8	145730221	0.0326197	7.79e-44	0.0737	0.14391	-0.0236673	192.872
rs1126506	G	T	0.19797	0.0112	6	33048459	0.563101	3.73e-08	0.0194	0.035973	0.0093808	30.2862
rs114165349	C	G	0.98423	-0.0071	1	27021913	0.865	7.37e-20	0.0417	0.10789	0.0155489	83.2206
rs115445558	C	G	0.3706	0.0123	2	44066247	0.666099	1.84e-08	0.0284	0.065863	0.00959136	31.6612
rs11601507	A	C	0.44899	0.0182	11	5701074	0.54	1.52e-12	0.0297	0.063482	0.0120557	50.0233
rs11657440	C	T	0.24407	-0.0082	17	79480686	0.6055	1.41e-13	0.016	0.033	0.0126067	54.7017
rs12369009	T	G	0.3241	0.0144	12	112019799	0.4815	7.52e-16	0.0204	0.040201	0.0137416	64.9957
rs12414593	G	A	-0.27894	0.0063	10	114042762	0.769699	3.53e-11	0.0214	0.042118	-0.0112889	43.8618
rs12419615	C	T	-0.74733	0.0084	11	93790009	0.7381	1.84e-43	0.0251	0.054056	-0.0235605	191.134
rs12904	A	G	-0.30321	0.0044	1	155106697	0.7807	3.83e-20	0.0158	0.032982	-0.0156693	84.5149
rs1291921	G	A	0.35862	-0.0235	3	136036226	0.268	1.11e-22	0.0213	0.036584	0.0167078	96.0919
rs12968116	T	C	-0.41009	0.0024	18	55322502	0.9238	7.06e-17	0.0246	0.049133	-0.0142265	69.6645
rs13055114	T	C	0.20769	-0.0176	22	38607394	0.2683	1.95e-10	0.0159	0.032629	0.0108498	40.5157
rs13235365	T	C	0.21759	-0.0008	7	6456091	0.9636	2.3e-09	0.0185	0.036414	0.0101855	35.706
rs132642	T	A	0.48782	0.015	22	36545137	0.531401	2.11e-29	0.024	0.043326	0.0191897	126.772
rs13275089	C	T	-0.21233	-0.0075	8	103662852	0.658999	2.93e-10	0.0171	0.033688	-0.0107435	39.7258
rs13389219	T	C	-0.27023	-0.0018	2	165528876	0.9122	4.4e-16	0.0166	0.033249	-0.0138532	66.0556
rs13395911	T	A	0.36815	0.0101	2	233520254	0.524901	3.59e-28	0.0159	0.033448	0.0187592	121.146
rs141034500	A	G	0.49211	0.0041	17	7176801	0.9339	6.39e-09	0.0495	0.084755	0.00989719	33.7127
rs141117801	T	C	-0.35254	-0.0107	15	90341982	0.7179	5.41e-11	0.0296	0.053745	-0.011181	43.027
rs142451335	T	C	0.45864	0.09	1	2175553	0.0242003	2.86e-13	0.0399	0.062817	0.0124451	53.3076
rs1468615	C	T	-0.27955	-0.0094	7	87074964	0.6353	4.64e-11	0.0199	0.04247	-0.0112198	43.3266
rs1497406	G	A	0.35462	-0.0005	1	16505320	0.9751	4.4e-27	0.017	0.032901	0.0183703	116.174
rs1498308	T	G	-0.22225	-0.0077	1	150295131	0.6306	2.13e-11	0.0161	0.033186	-0.0114155	44.8512
rs1545223	G	A	-0.20796	-0.0007	2	88423510	0.965	3.22e-09	0.0159	0.035129	-0.0100909	35.0452
rs1657792	C	T	0.21725	0.0319	15	60923429	0.0581393	4.44e-11	0.0168	0.032971	0.0112315	43.4166
rs1712355	G	T	-0.22399	-0.0057	14	35347512	0.723	5.71e-12	0.0161	0.032523	-0.0117394	47.4325
rs17138478	A	C	-0.29936	0.0026	17	36073320	0.9047	6.85e-10	0.0219	0.04852	-0.0105168	38.0668
rs1801689	C	A	0.94852	0.0581	17	64210580	0.4678	2.78e-23	0.08	0.095416	0.0169433	98.8213
rs188247550	T	C	1.4828	0.074	19	19396616	0.0397997	1.54e-23	0.036	0.14828	0.0170441	100
rs2139541	A	G	0.22753	0.0077	14	69719700	0.663901	5.72e-10	0.0178	0.03671	0.0105649	38.4157
rs217184	C	T	-0.32547	0.0034	16	72105965	0.8622	2.95e-15	0.0194	0.041233	-0.0134544	62.3063
rs246193	T	C	-0.19219	-0.0263	16	58547858	0.0977102	3.66e-09	0.0159	0.032579	-0.0100556	34.8005
rs251023	G	A	0.20569	0.0132	5	140893410	0.4147	1.17e-09	0.0162	0.033804	0.0103719	37.0246
rs2576452	T	C	0.19053	-0.0242	19	54676433	0.1361	7.45e-09	0.0162	0.03296	0.00985352	33.4158
rs2642438	G	A	0.43368	0.0016	1	220970028	0.9294	2.52e-34	0.0176	0.035495	0.020823	149.281
rs2723067	G	A	-0.18985	0.0188	2	65279414	0.2615	9.3e-09	0.0167	0.033057	-0.00978955	32.9833
rs2783489	T	C	0.26093	-0.0238	1	93626984	0.261	2.63e-09	0.0212	0.043831	0.0101474	35.4393
rs28431971	A	G	-0.2676	-0.0147	4	100487315	0.4621	7.86e-13	0.0201	0.037355	-0.0122107	51.3186
rs2862954	C	T	-0.75778	-0.0169	10	101912064	0.2985	3.03e-120	0.0163	0.032487	-0.0397307	544.085
rs28650012	C	G	-0.26914	-0.0136	16	80497341	0.4353	1.65e-13	0.0175	0.036496	-0.01257	54.3834
rs28650790	T	C	0.31436	-0.0279	5	55861464	0.2271	3.93e-14	0.0231	0.041562	0.0128923	57.2086
rs289230	G	A	-0.21389	0.0165	5	107406309	0.3594	4.77e-08	0.018	0.039175	-0.00930677	29.8101
rs28929474	T	C	1.1936	0.0428	14	94844947	0.4537	4.1e-25	0.0571	0.11529	0.0176456	107.185
rs2898161	C	T	0.30243	-0.0334	21	30577907	0.1403	1.9e-09	0.0226	0.050352	0.0102382	36.0758
rs2943654	T	C	0.34872	0.0144	2	227112754	0.3792	9.59e-25	0.0164	0.033951	0.0175063	105.499
rs2954027	A	T	-0.54279	0.0047	8	126485294	0.7678	3.09e-62	0.0158	0.032596	-0.0283745	277.291
rs2980679	C	G	0.21751	0.0104	8	6593115	0.5364	2.85e-10	0.0167	0.034487	0.0107507	39.7784
rs3129317	G	A	0.20321	-0.018	4	3287655	0.3191	3.27e-09	0.0181	0.03434	0.0100869	35.0179
rs34082903	CT	C	0.3669	-0.0359	8	72447308	0.3894	1.63e-09	0.0418	0.060831	0.010281	36.3786
rs35149321	A	G	0.21878	-0.0006	15	73962728	0.9675	1.95e-11	0.0159	0.032604	0.0114379	45.027
rs351973	G	A	0.19114	-0.0006	19	795457	0.9745	3.42e-08	0.0177	0.034636	0.00940678	30.4542
rs35221426	T	G	0.33991	0.0015	12	20994536	0.9525	1.43e-13	0.0255	0.045971	0.0126032	54.6714
rs35401514	TC	T	0.32703	0.0248	19	18222095	0.159	5.35e-20	0.0176	0.035712	0.0156083	83.8585
rs36079122	C	T	-0.27603	-0.0007	12	122524869	0.9664	2.41e-17	0.0161	0.03258	-0.014441	71.7811
rs3862796	C	T	-0.27725	0.0211	11	72705522	0.321	3.32e-13	0.0212	0.038078	-0.0124108	53.0145
rs4077189	A	G	-0.31376	-0.0017	3	185796785	0.9524	1.97e-08	0.0287	0.055879	-0.00957117	31.5281
rs4082014	A	G	0.32665	-0.0272	1	161518333	0.4888	1.35e-10	0.0393	0.050871	0.0109452	41.2311
rs4084164	G	A	-0.21451	-0.0003	11	62201458	0.985	2.17e-10	0.0163	0.033786	-0.0108223	40.3108
rs4135250	G	A	-0.45598	0.0142	3	12396845	0.4982	4.62e-20	0.021	0.049708	-0.0156352	84.1471
rs429358	C	T	-0.63458	0.0166	19	45411941	0.421	1.17e-45	0.0206	0.044735	-0.024174	201.223
rs445	T	C	0.34679	0.0488	7	92408370	0.1526	4.82e-10	0.0341	0.055709	0.0106109	38.751
rs4503880	C	T	-0.48114	-0.0221	18	56084054	0.2383	2.51e-32	0.0187	0.040643	-0.0201759	140.143
rs4782568	G	C	-0.32516	0.022	16	83980529	0.1691	4.26e-23	0.016	0.032849	-0.0168713	97.9828
rs4804833	G	A	-0.19154	0.0047	19	7970635	0.7738	9.41e-09	0.0163	0.033364	-0.00978581	32.9581
rs4814175	T	A	-0.2695	-0.0165	20	12959094	0.3217	5.44e-16	0.0167	0.033265	-0.0138091	65.6361
rs4835265	A	C	0.62483	0.0388	4	146821410	0.0657007	7.44e-45	0.0211	0.044457	0.0239515	197.535
rs4841133	G	A	-0.62351	-0.0524	8	9183664	0.0265601	1.66e-28	0.0236	0.056295	-0.018877	122.672
rs4917628	G	A	-0.43317	-0.0126	10	113947678	0.4606	1.66e-32	0.017	0.036485	-0.0202344	140.957
rs498475	A	G	-0.20637	-0.0079	7	28256240	0.631401	1.18e-09	0.0166	0.033926	-0.0103688	37.0022
rs55709272	C	T	-0.20495	-0.0145	2	113867288	0.3919	4.26e-10	0.0169	0.032823	-0.0106434	38.9887
rs56001810	C	A	-0.31089	-0.0717	16	3113184	0.0533495	1.66e-08	0.0371	0.055082	-0.00962084	31.8562
rs56043629	GTTTCACCACTTTGGCAAGGCTGGTCTTGAA	G	-0.24075	0.0263	1	11887685	0.2421	4.04e-08	0.0225	0.043861	-0.00935632	30.1284
rs5752776	G	A	0.25804	0.0371	22	29108229	0.0407296	9.31e-14	0.0181	0.034633	0.0126998	55.5129
rs58542926	T	C	1.2889	0.0089	19	19379549	0.784	2.36e-97	0.0323	0.061533	0.0356838	438.755
rs6066148	C	G	-0.20348	0.0395	20	45602037	0.0464301	3.95e-08	0.0199	0.037042	-0.00936364	30.1755
rs6088662	G	T	0.30361	-0.0402	20	33547633	0.0379699	3.88e-13	0.0194	0.04182	0.0123747	52.7065
rs61838776	A	C	0.25257	-0.0021	1	219618564	0.931	9.32e-09	0.024	0.043981	0.00978886	32.9787
rs61873640	G	A	0.28431	-0.0048	10	103793427	0.8372	3.78e-08	0.0232	0.051682	0.00937713	30.2626
rs62033400	G	A	0.23761	-0.0043	16	53811788	0.788401	9.51e-13	0.0161	0.03329	0.0121662	50.945
rs62521590	G	T	0.20798	-0.0035	8	126632639	0.8449	1.61e-08	0.0178	0.036814	0.00962996	31.9166
rs6441311	G	T	0.27229	0.0124	3	160035949	0.5136	1.54e-13	0.0189	0.036876	0.0125861	54.5225
rs6460047	C	T	0.34655	-0.0515	7	73042443	0.0153501	5.14e-18	0.0212	0.04006	0.014745	74.8359
rs682798	G	A	-0.18833	-0.0007	5	72416284	0.9652	3.2e-08	0.0161	0.034055	-0.00942661	30.5828
rs686250	G	A	0.31926	0.0239	6	32585055	0.1901	2.72e-21	0.0182	0.0337	0.0161471	89.7489
rs687621	G	A	0.24959	0.0008	9	136143372	0.962	1.01e-12	0.0159	0.035005	0.0121535	50.8387
rs6888304	G	A	-0.29282	0.0003	5	31020521	0.9862	5.07e-16	0.0171	0.036106	-0.0138234	65.7723
rs7029757	A	G	-0.38252	-0.0727	9	132566666	0.0280899	6.87e-12	0.0331	0.055757	-0.011694	47.0662
rs7041363	G	C	-0.60902	0.0184	9	117146043	0.2484	2.37e-77	0.0159	0.032706	-0.0317265	346.743
rs71633359	C	T	-0.67215	-0.0118	4	88206154	0.5343	3.21e-79	0.0189	0.035657	-0.0321169	355.339
rs71666203	A	T	0.29103	0.0193	1	89157443	0.4266	6.98e-11	0.0242	0.044628	0.0111158	42.5266
rs72677850	A	G	-0.89891	0.046	14	50849397	0.5432	1.19e-13	0.0757	0.12118	-0.0126441	55.0263
rs738409	G	C	1.6251	0.014	22	44324727	0.4565	1e-200	0.0188	0.039326	0.0702687	1707.66
rs74401356	G	A	-0.44428	0.0254	8	145958154	0.3991	4.76e-11	0.0302	0.067536	-0.0112132	43.2756
rs75671243	C	G	0.81934	0.0115	11	94008050	0.8111	3.22e-19	0.0479	0.091431	0.0152741	80.3048
rs75981645	A	G	-1.94	-0.0019	8	146166903	0.9734	1.61e-11	0.0583	0.28794	-0.0114844	45.3941
rs7700107	C	A	0.28054	0.0793	4	17880416	0.0121199	3e-09	0.0316	0.047293	0.0101114	35.1881
rs77259043	A	G	0.31038	-0.0536	2	169894098	0.0154999	9.34e-10	0.0222	0.050712	0.0104327	37.4598
rs77494115	T	C	-0.35348	0.0165	6	7316186	0.5033	2.94e-09	0.0247	0.059556	-0.010117	35.2272
rs78794747	T	A	0.24695	-0.0237	17	66035289	0.2035	8.95e-10	0.0186	0.040303	0.0104444	37.5442
rs79287178	A	G	-0.87249	0.039	3	172294500	0.3302	5.34e-19	0.04	0.097972	-0.0151791	79.308
rs8043119	A	G	-0.20288	0.0121	15	79061002	0.4714	6.55e-10	0.0168	0.032846	-0.0105286	38.1517
rs8182584	G	T	-0.2634	-0.0069	19	33909710	0.6707	4.37e-15	0.0162	0.033578	-0.0133708	61.535
rs864899	G	A	0.19949	-0.006	12	51221127	0.7121	1.88e-09	0.0163	0.033206	0.0102404	36.0918
rs9471972	A	G	-0.20753	-0.0461	6	42915021	0.00416802	1.99e-10	0.0161	0.032619	-0.0108448	40.4781
rs9645499	A	G	0.18645	0.0078	10	70986610	0.623799	1e-08	0.0159	0.032536	0.00976818	32.8395
rs9854955	G	A	0.18401	0.028	3	156795525	0.09619	3.57e-08	0.0168	0.033392	0.00939325	30.3667
rs9911723	G	A	0.21325	-0.0433	17	70107882	0.0140699	2.15e-09	0.0176	0.035626	0.0102032	35.8298
pos：Position
